# Supplementary material for: Reproductive psychiatric advance directives: promoting autonomy for perinatal people with serious mental illness diagnoses
Source: Arch Womens Ment Health. 2023 Nov 10;28(3):1–6. doi: 10.1007/s00737-023-01382-5 (PMC12092564; doi:10.1007/s00737-023-01382-5)
Supplement: Supplementary file 1 — Supplementary file1 (ZIP 26 KB) [file 737_2023_1382_MOESM1_ESM.zip]

Archive with 1 entries (1 files):
- Reproductive PAD Template REVISION CLEAN 10.17.23_ESM.docx
